# Supplementary material for: A simplified courtship conditioning protocol to test learning and memory in Drosophila
Source: STAR Protoc. 2023 Jan 11;4(1):101572. doi: 10.1016/j.xpro.2022.101572 (PMC9843266; doi:10.1016/j.xpro.2022.101572)
Supplement: Data S1. The Tapino lid file for printing, related to the step-by-step method section, step 11) [file mmc1.zip]

Archive with 3 entries (2 files):
- Suppl fig 1.stl
- __MACOSX/
- __MACOSX/._Suppl fig 1.stl
